# Supplementary material for: Diagnostic Value of Chromosomal Microarray Analysis for Fetal Congenital Heart Defects with Different Cardiac Phenotypes and Extracardiac Abnormalities
Source: Diagnostics (Basel). 2023 Apr 20;13(8):1493. doi: 10.3390/diagnostics13081493 (PMC10137444; doi:10.3390/diagnostics13081493)
Supplement: Supplementary file 1 [file diagnostics-13-01493-s001.zip]

Archive with 1 entries (1 files):
- diagnostics-2324255-supplementary.pdf
